# Supplementary material for: MazEF Homologs in Symbiobacterium thermophilum Exhibit Cross-Neutralization with Non-Cognate MazEFs
Source: Toxins (Basel). 2024 Feb 3;16(2):81. doi: 10.3390/toxins16020081 (PMC10893535; doi:10.3390/toxins16020081)
Supplement: Supplementary file 1 [file toxins-16-00081-s001.zip]

Archive with 4 entries (4 files):
- .DS_Store
- Dataset S1 In silico predicted type II toxin from TADB 2.0.txt
- Dataset S2 In silico predicted type II antitoxin from TADB 2.0.txt
- toxins-2821569-SM.pdf
